# Supplementary material for: A deterministic genotyping workflow reduces waste of transgenic individuals by two-thirds
Source: Sci Rep. 2021 Jul 28;11:15325. doi: 10.1038/s41598-021-94288-0 (PMC8319312; doi:10.1038/s41598-021-94288-0)
Supplement: Supplementary file 6 — Supplementary Table S4. [file 41598_2021_94288_MOESM6_ESM.xlsx]

## Sheet: 2020StroblStelzerACOS
Table S4 – Raw scores for all mating procedure result tables ordered by transgenic sublines. Progeny that were used in the subsequent crosses or to establish the continuative cultures are marked in bold. F9-S, F10-mO-mCe, F10-mC-mCe, F10-mO-mVe, and F10-mC-mVe, F14-S, F15-mO-mCe, F15-mC-mCe, F15-mO-mVe and F15-mC-mVe are control crosses. The numbers in brackets indicate the scored individuals.
AClashOfStrings (ACOS) lll
		Crossing Procedure												Theoretical										ACOS{ATub'H2B-mRuby} #1										ACOS{ATub'H2B-mRuby} #2										ACOS{ATub'H2B-mRuby} #3
		Cross		Generation		Female Individual		Male Individual		Progeny to Keep				lll	lll	lll	lll	lll	lll	lll	lll	Total		lll	lll	lll	lll	lll	lll	lll	lll	Total		lll	lll	lll	lll	lll	lll	lll	lll	Total		lll	lll	lll	lll	lll	lll
		1		F2		ACOS (mCe-mVe) founders lll		wild types lll		ACOS (mCe-mVe) pre-recombination hemizygotes lll				50.0%	/	/	/	50.0%	/	/	/	100%		42.9% (21)	/	/	/	57.1% (28)	/	/	/	100% (49)		46.7% (91)	/	/	/	53.3% (104)	/	/	/	100% (195)		56.6% (81)	/	/	/	43.4% (62)	/
																								6 of 6 grown, all 6 confirmed the parental genotypes.										6 of 6 grown, all 6 confirmed the parental genotypes.										6 of 6 grown, all 6 confirmed the parental genotypes.
		2		F3		ACOS (mCe-mVe) pre-recombination hemizygotes lll		FIRE{HSP68'NLS-Cre} (mC/mC) and (mC/Y) helpers lll		ACOS/FIRE (mC; mCe-mVe) double hemizygotes lll				25.0%	/	/	25.0%	25.0%	/	/	25.0%	100%		29.8% (23)	/	/	24.7% (19)	10.4% (8)	/	/	35.1% (27)	100% (77)		23.3% (14)	/	/	26.7% (16)	25.0% (15)	/	/	25.0% (15)	100% (60)		32.3% (41)	/	/	18.1% (23)	30.7% (39)	/
																								6 of 6 grown, all 6 confirmed the parental genotypes.										6 of 6 grown, all 6 confirmed the parental genotypes.										5 of 6 grown, all 5 confirmed the parental genotypes.
		3		F3-H		ACOS (mCe-mVe) pre-recombination hemizygotes lll		ACOS (mCe-mVe) pre-recombination hemizygotes lll		FINAL {homozygous viability cross}				25.0%	/	/	/	75.0%	/	/	/	100%		22.7% (10)	/	/	/	77.3% (34)	/	/	/	100% (44)		29.0% (31)	/	/	/	71.0% (76)	/	/	/	100% (107)		23.7% (21)	/	/	/	76.3% (67)	/
																								6 of 6 grown, all 6 confirmed the parental genotypes.										6 of 6 grown, all 6 confirmed the parental genotypes.										6 of 6 grown, all 6 confirmed the parental genotypes.
		4		F4		FIRE/ACOS (mC; mCe-mVe) double hemizygotes lll		wild types lll		ACOS (mCe) and (mVe) post-recombination hemizygotes lll / lll				25.0%	12.5%	12.5%	25.0%	/	12.5%	12.5%	/	100%		23.0% (54)	21.3% (50)	2.5% (6)	31.1% (73)	/	20.0% (47)	2.1% (5)	/	100% (235)		37.9% (53)	14.3% (20)	3.6% (5)	32.1% (45)	/	6.4% (9)	5.7% (8)	/	100% (140)		26.5% (26)	19.4% (19)	4.1% (4)	22.5% (22)	/	20.4% (20)
																								6 of 6 grown, all 6 confirmed the parental genotypes.										6 of 6 grown, all 6 confirmed the parental genotypes.										4 of 6 grown, all 4 confirmed the parental genotypes.
		5		F5		ACOS (mCe) post-recombination hemizygotes lll		ACOS (mVe) post-recombination hemizygotes lll		ACOS (mCe/mVe) heterozygotes lll				25.0%	25.0%	25.0%	/	25.0%	/	/	/	100%		29.7% (19)	23.4% (15)	26.6% (17)	/	20.3% (13)	/	/	/	100% (64)		30.8% (25)	23.5% (19)	24.7% (20)	/	21.0% (17)	/	/	/	100% (81)		24.1% (40)	21.1% (35)	23.5% (39)	/	31.3% (52)	/
																								5 of 6 grown, all 5 confirmed the parental genotypes.										6 of 6 grown, all 6 confirmed the parental genotypes.										6 of 6 grown, all 6 confirmed the parental genotypes.
		6		F6		ACOS (mCe/mVe) heterozygotes lll		ACOS (mCe/mVe) heterozygotes (self) lll		ACOS (mCe/mCe) and (mVe/mVe) homozygotes) lll / lll				25.0%	25.0%	25.0%	/	25.0%	/	/	/	100%		/	30.0% (27)	24.4% (22)	/	45.6% (41)	/	/	/	100% (90)		/	29.4% (42)	24.5% (35)	/	46.1% (66)	/	/	/	100% (143)		/	25.3% (19)	18.7% (14)	/	56.0% (42)	/
																								6 of 6 grown, all 6 confirmed the parental genotypes.										6 of 6 grown, all 6 confirmed the parental genotypes.										6 of 6 grown, all 6 confirmed the parental genotypes.
		7		F6-S		ACOS (mCe/mVe) heterozygotes lll		wild types lll		FINAL {heterozygous control cross}				/	50.0%	50.0%	/	/	/	/	/	100%		/	51.7% (61)	48.3% (57)	/	/	/	/	/	100% (118)		/	53.7% (29)	46.3% (25)	/	/	/	/	/	100% (54)		/	56.0% (51)	44.0% (40)	/	/	/
																								5 of 6 grown, all 5 confirmed the parental genotypes.										6 of 6 grown, all 6 confirmed the parental genotypes.										6 of 6 grown, all 6 confirmed the parental genotypes.
		8		F7-mCe		ACOS (mCe/mCe) homozygotes lll		wild types lll		FINAL {homozygous control cross for lll}				/	100%	/	/	/	/	/	/	100%		/	100% (45)	/	/	/	/	/	/	100% (45)		/	100% (51)	/	/	/	/	/	/	100% (51)		/	100% (61)	/	/	/	/
																								6 of 6 grown, all 6 confirmed the parental genotypes.										6 of 6 grown, all 6 confirmed the parental genotypes.										5 of 6 grown, all 5 confirmed the parental genotypes.
		9		F7-mVe		ACOS (mVe/mVe) homozygotes lll		wild types lll		FINAL {homozygous control cross for lll}				/	/	100%	/	/	/	/	/	100%		/	/	100% (87)	/	/	/	/	/	100% (87)		/	/	100% (80)	/	/	/	/	/	100% (80)		/	/	100% (83)	/	/	/
																								5 of 6 grown, all 5 confirmed the parental genotypes.										5 of 6 grown, all 5 confirmed the parental genotypes.										6 of 6 grown, all 6 confirmed the parental genotypes.
AGOC/ACOS llll
		Crossing Procedure												Theoretical																				Gruul #1 (AGOC{Zen1'#O(LA)-mEmerald} #1 × ACOS{ATub'H2B-mRuby} #1)
		Cross		Generation		Female Individual		Male Individual		What to Keep				llll	llll	llll	llll	llll	llll	llll	llll	llll	llll	llll	llll	llll	llll	llll	llll	Total	#	#		llll	llll	llll	llll	llll	llll	llll	llll	llll	llll	llll	llll	llll	llll	llll	llll
		1		F7-Sh		AGOC (mO/mO) homozygotes llll		ACOS (mCe/mCe) homozygotes llll		AGOC/ACOS (mO; mCe) double hemizygotes llll				/	/	/	/	/	/	100%	/	/	/	/	/	/	/	/	/	100%	#	#		/	/	/	/	/	/	100% (103)	/	/	/	/	/	/	/	/	/
																																		6 of 6 grown, all 6 confirmed the parental genotypes.
		2		F7-Lo		AGOC (mC/mC) homozygotes llll		ACOS (mVe/mVe) homozygotes llll		AGOC/ACOS (mC, mVe) double hemizygotes llll				/	/	/	/	/	/	/	/	/	100%	/	/	/	/	/	/	100%	#	#		/	/	/	/	/	/	/	/	/	100% (62)	/	/	/	/	/	/
																																		5 of 6 grown, all 5 confirmed the parental genotypes.
		3		F8		AGOC/ACOS (mO; mCe) double hemizygotes llll		AGOC/ACOS (mC; mVe) double hemizygotes llll		AGOC/ACOS (mO/mC; mCe/mVe) double heterozygotes llll				6.25%	6.25%	6.25%	6.25%	6.25%	6.25%	6.25%	6.25%	6.25%	6.25%	6.25%	6.25%	6.25%	6.25%	6.25%	6.25%	100%	#	#		5.2% (14)	6.4% (17)	7.8% (21)	7.5% (20)	6.7% (18)	6.0% (16)	6.0% (16)	7.5% (20)	3.4% (9)	4.1% (11)	4.5% (12)	7.5% (20)	6.4% (17)	6.0% (16)	6.4% (17)	8.6% (23)
																																		4 of 6 grown, all 4 confirmed the parental genotypes.
		4		F9		AGOC/ACOS (mO/mC; mCe/mVe) double heterozygotes llll		AGOC/ACOS (mO/mC; mCe/mVe) double heterozygotes (self) llll		AGOC/ACOS (4 flavors - see below) double homozygotes llll / llll / llll / llll				/	/	/	/	/	/	6.25%	6.25%	6.25%	6.25%	/	12.5%	12.5%	12.5%	12.5%	25.0%	100%	#	#		/	/	/	/	/	/	7.6% (21)	11.2% (31)	8.6% (24)	6.8% (19)	/	14.8% (41)	7.9% (22)	14.0% (39)	13.3% (37)	15.8% (44)
																																		6 of 6 grown, all 6 confirmed the parental genotypes.
		5		F9-S		AGOC/ACOS (mO/mC; mCe/mVe) double heterozygotes llll		wild types lll		FINAL {double heterozygous control cross}				/	/	/	/	/	/	25.0%	25.0%	25.0%	25.0%	/	/	/	/	/	/	100%	#	#		/	/	/	/	/	/	21.9% (25)	19.3% (22)	27.2% (31)	31.6% (36)	/	/	/	/	/	/
																																		6 of 6 grown, all 6 confirmed the parental genotypes.
		6		F10-mO-mCe		AGOC/ACOS (mO/mO; mCe/mCe) double homozygotes llll		wild types llll		FINAL {double homozygous control cross for llll}				/	/	/	/	/	/	100%	/	/	/	/	/	/	/	/	/	100%	#	#		/	/	/	/	/	/	100% (71)	/	/	/	/	/	/	/	/	/
																																		6 of 6 grown, all 6 confirmed the parental genotypes.
		7		F10-mC-mCe		AGOC/ACOS (mC/mC; mCe/mCe) double homozygotes llll		wild types llll		FINAL {double homozygous control cross for llll}				/	/	/	/	/	/	/	100%	/	/	/	/	/	/	/	/	100%	#	#		/	/	/	/	/	/	/	100% (53)	/	/	/	/	/	/	/	/
																																		5 of 6 grown, all 5 confirmed the parental genotypes.
		8		F10-mO-mVe		AGOC/ACOS (mO/mO; mVe/mVe) double homozygotes llll		wild types llll		FINAL {double homozygous control cross for llll}				/	/	/	/	/	/	/	/	100%	/	/	/	/	/	/	/	100%	#	#		/	/	/	/	/	/	/	/	100% (69)	/	/	/	/	/	/	/
																																		5 of 6 grown, all 5 confirmed the parental genotypes.
		9		F10-mC-mVe		AGOC/ACOS (mC/mC; mVe/mVe) double homozygotes llll		wild types llll		FINAL {double homozygous control cross for llll}				/	/	/	/	/	/	/	/	/	100%	/	/	/	/	/	/	100%	#	#		/	/	/	/	/	/	/	/	/	100% (72)	/	/	/	/	/	/
																																		6 of 6 grown, all 6 confirmed the parental genotypes.
AGOC/ACOS repetition llll
		Crossing Procedure												Theoretical																				Gruul #1 (AGOC{Zen1'#O(LA)-mEmerald} #1 × ACOS{ATub'H2B-mRuby} #1)
		Cross		Generation		Female Individual		Male Individual		What to Keep				llll	llll	llll	llll	llll	llll	llll	llll	llll	llll	llll	llll	llll	llll	llll	llll	Total	#	#		llll	llll	llll	llll	llll	llll	llll	llll	llll	llll	llll	llll	llll	llll	llll	llll
		1		F11-Sh		AGOC/ACOS (mO; mCe) double hemizygotes llll		wild types llll		AGOC (mO) hemizygotes llll and ACOS (mCe) hemizygotes llll				25.0%	25.0%	/	25.0%	/	/	25.0%	/	/	/	/	/	/	/	/	/	100%	#	#		30.9% (33)	19.6% (21)	/	24.3% (26)	/	/	25.2% (27)	/	/	/	/	/	/	/	/	/
																																		at least 1 of 6 grown, which confirmed the parental genotypes.
		2		F11-Lo		AGOC/ACOS (mC; mVe) double hemizygotes llll		wild types llll		AGOC (mC) hemizygotes llll and ACOS (mVe) hemizygotes llll				25.0%	/	25.0%	/	25.0%	/	/	/	/	25.0%	/	/	/	/	/	/	100%	#	#		26.5% (18)	/	26.5% (18)	/	26.5% (18)	/	/	/	/	20.5% (14)	/	/	/	/	/	/
																																		at least 1 of 6 grown, which confirmed the parental genotypes.
		3		F12-Sh		AGOC (mO) hemizygotes llll		ACOS (mVe) hemizygotes llll		AGOC/ACOS (mO; mVe) double hemizygotes llll				25.0%	/	25.0%	25.0%	/	/	/	/	25.0%	/	/	/	/	/	/	/	100%	#	#		29.6% (34)	/	25.2% (29)	22.6% (26)	/	/	/	/	22.6% (26)	/	/	/	/	/	/	/
																																		6 of 6 grown, all 6 confirmed the parental genotypes.
		4		F12-Lo		AGOC (mC) hemizygotes llll		ACOS (mCe) hemizygotes llll		AGOC/ACOS (mC, mCe) double hemizygotes llll				25.0%	25.0%	/	/	25.0%	/	/	25.0%	/	/	/	/	/	/	/	/	100%	#	#		23.9% (16)	22.4% (15)	/	/	28.3% (19)	/	/	25.4% (17)	/	/	/	/	/	/	/	/
																																		6 of 6 grown, all 6 confirmed the parental genotypes.
		5		F13		AGOC/ACOS (mO; mVe) double hemizygotes llll		AGOC/ACOS (mC; mCe) double hemizygotes llll		AGOC/ACOS (mO/mC; mCe/mVe) double heterozygotes llll				6.25%	6.25%	6.25%	6.25%	6.25%	6.25%	6.25%	6.25%	6.25%	6.25%	6.25%	6.25%	6.25%	6.25%	6.25%	6.25%	100%	#	#		6.8% (20)	7.1% (21)	4.8% (14)	5.1% (15)	4.8% (14)	5.1% (15)	7.8% (23)	6.5% (19)	5.4% (16)	6.5% (19)	7.5% (22)	8.1% (24)	5.8% (17)	6.5% (19)	5.4% (16)	6.8% (20)
																																		4 of 6 grown, all 4 confirmed the parental genotypes.
		6		F14		AGOC/ACOS (mO/mC; mCe/mVe) double heterozygotes llll		AGOC/ACOS (mO/mC; mCe/mVe) double heterozygotes (self) llll		AGOC/ACOS (4 flavors - see below) double homozygotes llll / llll / llll / llll				/	/	/	/	/	/	6.25%	6.25%	6.25%	6.25%	/	12.5%	12.5%	12.5%	12.5%	25.0%	100%	#	#		/	/	/	/	/	/	4.6% (9)	8.7% (17)	7.7% (15)	4.1% (8)	/	9.2% (18)	10.8% (21)	17.4% (34)	13..9% (27)	23.6% (46)
																																		6 of 6 grown, all 6 confirmed the parental genotypes.
		7		F14-S		AGOC/ACOS (mO/mC; mCe/mVe) double heterozygotes llll		wild types lll		FINAL {double heterozygous control cross}				/	/	/	/	/	/	25.0%	25.0%	25.0%	25.0%	/	/	/	/	/	/	100%	#	#		/	/	/	/	/	/	22.2% (22)	19.2% (19)	31.3% (31)	27.3% (27)	/	/	/	/	/	/
																																		5 of 6 grown, all 5 confirmed the parental genotypes.
		8		F15-mO-mCe		AGOC/ACOS (mO/mO; mCe/mCe) double homozygotes llll		wild types llll		FINAL {double homozygous control cross for llll}				/	/	/	/	/	/	100%	/	/	/	/	/	/	/	/	/	100%	#	#		/	/	/	/	/	/	100% (91)	/	/	/	/	/	/	/	/	/
																																		6 of 6 grown, all 6 confirmed the parental genotypes.
		9		F15-mC-mCe		AGOC/ACOS (mC/mC; mCe/mCe) double homozygotes llll		wild types llll		FINAL {double homozygous control cross for llll}				/	/	/	/	/	/	/	100%	/	/	/	/	/	/	/	/	100%	#	#		/	/	/	/	/	/	/	100% (66)	/	/	/	/	/	/	/	/
																																		6 of 6 grown, all 6 confirmed the parental genotypes.
		10		F15-mO-mVe		AGOC/ACOS (mO/mO; mVe/mVe) double homozygotes llll		wild types llll		FINAL {double homozygous control cross for llll}				/	/	/	/	/	/	/	/	100%	/	/	/	/	/	/	/	100%	#	#		/	/	/	/	/	/	/	/	100% (100)	/	/	/	/	/	/	/
																																		5 of 6 grown, all 5 confirmed the parental genotypes.
		11		F15-mC-mVe		AGOC/ACOS (mC/mC; mVe/mVe) double homozygotes llll		wild types llll		FINAL {double homozygous control cross for llll}				/	/	/	/	/	/	/	/	/	100%	/	/	/	/	/	/	100%	#	#		/	/	/	/	/	/	/	/	/	100% (73)	/	/	/	/	/	/
																																		6 of 6 grown, all 6 confirmed the parental genotypes.
[truncated: 41 more columns]
